# Supplementary material for: Taxonomic Compositions and Co-occurrence Relationships of Protists in Bulk Soil and Rhizosphere of Soybean Fields in Different Regions of China
Source: Front Microbiol. 2021 Sep 17;12:738129. doi: 10.3389/fmicb.2021.738129 (PMC8485050; doi:10.3389/fmicb.2021.738129)
Supplement: Supplementary file 2 [file Table_1.xlsx]

## Sheet: TableS1
Table S1.Sampling sites and environmental variables (soil properties and climatic data) of the 6 sampling sites in soybean fields
Site name	Longitude	Latitude	Elevation (m)	pH	OC (%)	Total N (%)	C/N ratio	Available N (ppm)	Available P (ppm)	Available K (ppm)	Available Ca (ppm)	Available Mg (ppm)	Clay (%)	Silt (%)	Sand (%)	Mean Annual Temperature (℃)	Mean Annual Precipitation (mm)	Relative humidity	Potential evapotranspiration (mm)	Aridity index
Heihe	127.46	50.25	177	5.88	1.97	0.17	11.59	21.87	47.1	341.5	102.86	18.32	28.55	50.67	20.78	0.2	543	70	740	0.73
Chifeng	118.92	42.3	665	8.11	1.54	0.05	30.8	29.98	41.22	200.93	214.44	10.12	18.17	33.41	48.43	7.8	370	49	987	0.37
Yan'an	109.3	36.32	1067	8.17	1.65	0.06	27.5	21.5	17.71	70.81	200.76	5.89	15.86	28.9	55.23	9.2	531	65	1098	0.48
Wuhan	114.33	30.58	27	7.97	2.09	0.11	19	47.41	25.06	230.71	136.65	12.56	24.78	47.4	27.83	17.1	1316	75	1134	1.16
Nanchang	116.49	28.21	53	5.03	0.86	0.07	12.29	24.37	66.2	229.19	6.24	1.7	27.08	40.63	32.3	18	1791	79	1158	1.54
Quanzhou	118.49	24.88	31	6.24	1.13	0.1	11.3	28.11	30.93	138.96	9.93	1.49	26.78	41.62	31.61	20.9	1609	77	1134	1.42
